# Supplementary material for: Impact of Putative Probiotics on Growth, Behavior, and the Gut Microbiome of Farmed Arctic Char (Salvelinus alpinus)
Source: Front Microbiol. 2022 Jul 19;13:912473. doi: 10.3389/fmicb.2022.912473 (PMC9343752; doi:10.3389/fmicb.2022.912473)
Supplement: Supplementary file 2 [file Table_2.XLSX]

## Sheet: Tabelle1
Supplemental Table S1: Indicator strain characteristics used in this study. PA: Pathogens for aquaculture organisms; PH: Human pathogens or closely-related species: FS: species involved in food spoilage; QS: Indicator of Quorum sensing
Target species	Strain ID	Rules/pathogenicity	Growth conditions		Inoculation / seeding
			Medium	Temperature
Enterococcus faecalis	CIP 106998	PH	BHI-NaCl2%	26-30°C	deep
Staphylococcus epidermidis	68.21	PH	BHI-NaCl2%	26-30°C	deep
Listeria innocua	CIP 107775	PH	BHI-NaCl2%	26-30°C	deep
Vagococcus salmoninarum	CIP 104684T	PA	BHI-NaCl2%	26-30°C	deep
Lactococcus garvieae	CIP 102507T	PA	BHI-NaCl2%	26-30°C	deep
Brochothrix thermosphacta	CIP 103251T	FS	BHI-NaCl2%	26-30°C	deep
Carnobacterium divergens	V41	FS	BHI-NaCl2%	26-30°C	deep
Escherichia coli	K12JM109	PH	BHI-NaCl2%	26-30°C	deep
Vibrio parahaemolyticus	LMG 2850	PA-PH	BHI-NaCl2%	26-30°C	deep
Pseudomonas fluorescens	CIP 69.13T	PA-FS	TSB	26-30°C	deep
Morganella morganii	CIPA 231T	FS	BHI-NaCl2%	26-30°C	deep
Aeromonas salmonicida	CIP 103209T	PA	TSB	26-30°C	deep
Vibrio harveyi	LMG 4044	PA	BHI-NaCl2%	26-30°C	deep
Chromobacterium violaceum	CIP 103350T	PH	TSB	26-30°C	deep
Aerococcus viridans	SF 1044	PA	BHI	26°C	deep
Streptococcus parauberis	MIP 2413	PA	BHI	20°C	deep
Tenacibaculum maritimum	CIP 103528T	PA	Zobell	20°C	surface
Photobacterium damselae	CIP 102761	PA	BHI	20°C	deep
Vibrio anguillarum	ATCC 19264T	PA	BHI	26°C	deep
Vibrio anguillarum	V62	PA	BHI	26°C	deep
Vibrio splendidius	MA 889-DS1	PA	BHI	26°C	surface
Aliivibrio salmonicida	CIP 103166T	PA	Zobell	20°C	surface
Vibrio aestuarianus	02/041	PA	BHI	26°C	surface
Vibrio aestuarianus	12/122 3T3	PA	BHI	26°C	surface
