# Supplementary material for: Impact of Putative Probiotics on Growth, Behavior, and the Gut Microbiome of Farmed Arctic Char (Salvelinus alpinus)
Source: Front Microbiol. 2022 Jul 19;13:912473. doi: 10.3389/fmicb.2022.912473 (PMC9343752; doi:10.3389/fmicb.2022.912473)
Supplement: Supplementary file 3 [file Table_3.XLSX]

## Sheet: Tabelle1
Supplemental Table S2: FISH probes used in this study
Name	Sequence: (5' to 3')
LBP457	[Cyanine3]CCACCTTAGGCGGCTGGT
CDV175	[Cyanine3]CGGTCACTTGAAATATGCGG
CDV462	[Cyanine3]CCGTCAGGGGATGAGCAGTTA
EUB338	[A488]GCTGCCTCCCGTAGGAGT
