# Supplementary material for: Impact of Putative Probiotics on Growth, Behavior, and the Gut Microbiome of Farmed Arctic Char (Salvelinus alpinus)
Source: Front Microbiol. 2022 Jul 19;13:912473. doi: 10.3389/fmicb.2022.912473 (PMC9343752; doi:10.3389/fmicb.2022.912473)
Supplement: Supplementary file 4 [file Table_4.XLSX]

## Sheet: Tabelle1
Supplemental Table S3: Antibiotic cut-off values of selected strain according to EFSA (2012)
Antibiotic	L.lactis	L. obligate heterofermentative	L. plantarum	Pediococcus sp.
AMP	2	2	2	4
CHL	8	4	8	4
CLI	1	1	2	1
ERY	1	1	1	1
GEN	32	16	16	16
KAN	64	32	64	64
STR	32	64	n.r	64
TET	4	8	32	8
VAN	4	n.r	n.r	n.r
n.r: not required
